# Supplementary material for: An Epidemiological Survey of Sepsis in a Tertiary Academic Hospital from Southwestern Romania
Source: Medicina (Kaunas). 2025 Mar 26;61(4):596. doi: 10.3390/medicina61040596 (PMC12028556; doi:10.3390/medicina61040596)
Supplement: Supplementary file 1 [file medicina-61-00596-s001.zip]

Archive with 13 entries (13 files):
- medicina-3513147-S1.pdf
- medicina-3513147-S10.pdf
- medicina-3513147-S11.pdf
- medicina-3513147-S12.pdf
- medicina-3513147-S13.pdf
- medicina-3513147-S2.pdf
- medicina-3513147-S3.pdf
- medicina-3513147-S4.pdf
- medicina-3513147-S5.pdf
- medicina-3513147-S6.pdf
- medicina-3513147-S7.pdf
- medicina-3513147-S8.pdf
- medicina-3513147-S9.pdf
